# Supplementary material for: Sodium Content of Foods Sold in the Spanish Market. Results from the BADALI Project
Source: Nutrients. 2021 Sep 27;13(10):3410. doi: 10.3390/nu13103410 (PMC8539754; doi:10.3390/nu13103410)
Supplement: Supplementary file 1 [file nutrients-13-03410-s001.zip]

Archive with 1 entries (1 files):
- nutrients-1360452-supplementary.pdf
